# Supplementary material for: The Otoacoustic Emissions in the Universal Neonatal Hearing Screening: A Scoping Review Update on the African Data (2004 to 2024)
Source: Children (Basel). 2025 Jan 27;12(2):141. doi: 10.3390/children12020141 (PMC11854534; doi:10.3390/children12020141)
Supplement: Supplementary file 1 [file children-12-00141-s001.zip]

Archive with 1 entries (1 files):
- children-3444621-supplementary.pdf
